# Supplementary material for: Translation, Cross-Cultural Adaptation and Validation of the Lymphedema Quality of Life Questionnaire (LYMQOL) in German-Speaking Patients with Upper Limb Lymphedema
Source: Healthcare (Basel). 2024 Sep 20;12(18):1881. doi: 10.3390/healthcare12181881 (PMC11431024; doi:10.3390/healthcare12181881)
Supplement: Supplementary file 1 [file healthcare-12-01881-s001.zip]

Archive with 1 entries (1 files):
- healthcare-3152314-supplementary.pdf
